# Supplementary material for: Clinical Presentation and Novel Pathogenic Variants among 68 Chinese Neurofibromatosis 1 Children
Source: Genes (Basel). 2019 Oct 26;10(11):847. doi: 10.3390/genes10110847 (PMC6896037; doi:10.3390/genes10110847)
Supplement: Supplementary file 1 [file genes-10-00847-s001.zip]

Archive with 1 entries (1 files):
- genes-555298-supplementary.xlsx
