# Supplementary material for: Clinical Presentation and Novel Pathogenic Variants among 68 Chinese Neurofibromatosis 1 Children
Source: Genes (Basel). 2019 Oct 26;10(11):847. doi: 10.3390/genes10110847 (PMC6896037; doi:10.3390/genes10110847)
Supplement: Supplementary file 1 [file genes-10-00847-s001.zip › genes-555298-supplementary.xlsx]

## Sheet: NF1 gene positve
No.	Vairant	previous report	variants classification	inheritance	gender	age	birth length	birth weight	Occurrence of café au lait spots	number of café au lait spots	greatest diameter of café au lait spots	cutaneous neurofibromas	plexiform neurofibromas	tumors	Ocular Findings	Neurologic Manifestations	Musculoskeletal Features	Cardiac Issues	metabolic disorders
2296	NF1 c.3565C>T，p.Gln1189*	Trovo (2004) Genet Mol Biol 27, 326	nonsense/fs	paternal	male	11y	50cm	3.5kg	1	2	3	1	1	ND	ND	ND	ND	ND	ND
2482	NF1 c.574C>T，p.Arg192*	Toliat (2000) Electrophoresis 21, 541	nonsense/fs	maternal	female	7y	50cm	3.1kg	1	3	4	1	1	ND	ND	ND	ND	ND	short stature
2601	NF1 c.5242C>T，p.Arg 1748*	Valero (1994) Hum Mol Genet 3, 639	nonsense/fs	de novo	male	5m	50cm	3.4kg	1	2	3	1	1	ND	ND	ND	ND	ND	ND
3221	NF1 c.281T>C，p.Leu94Pro	0	missense	maternal	female	8y	40cm	1.5kg	1	3	2	1	1	ND	ND	DD	ND	ND	short stature
3985	NF1 c.3445A>G，p.Met1149Val	van Minkelen (2014) Clin Genet 85, 318	missense	de novo	female	7y	56cm	3.9kg	1	3	3	1	1	ND	ND	ADHD	ND	ND	short stature
4021	NF1 c.204+1G>T	Fahsold (2000) Am J Hum Genet 66, 790;	splicing	de novo	female	11y	50cm	3kg	1	2	3	1	1	ND	ND	headache	ND	ND	Sexual precocity
4094	NF1 c.7411C>T，p.Gln2471*	Origone (2003) Hum Mutat 22, 179;	nonsense/fs	de novo	male	17y	50cm	3.1kg	1	3	4	1	1	ND	myopia	headache	ND	ND	ND
4100	NF1 c.1541_1542delAG，p.Gln514Argfs*43	J Med Genet 2003;40:e82;	nonsense/fs	de novo	male	11y	50cm	3kg	1	3	3	1	1	ND	myopia	learning problem	scoliosis	ND	short stature
4178	NF1 c.1466A>G，p.Tyr489Cys	Laycock-van Spyk (2011) Hum Genomics 5, 623	missense	de novo	male	3y	50cm	3kg	1	3	2	2	1	ND	ND	DD	ND	ND	short stature
4264	NF1 c.3875A>G，p.Tyr1292Cys	0	missense	paternal	male	6y	50cm	3kg	1	3	4	5	1	ND	ND	ND	ND	ND	ND
4327	NF1 c.1714G>T，p.Glu572*	PMID:29957862	nonsense/fs	de novo	female	3y	42cm	2.7kg	1	2	2	2	1	ND	ND	ND	ND	ND	short stature
4454	NF1 c.5206-1G>T	0	splicing	de novo	male	5y	50cm	3kg	1	2	3	1	1	ND	ND	ND	nalchest	ND	short stature
4837	NF1 c.3256C>T P.Q1086*	Wimmer (2007) Hum Mutat 28, 599	nonsense/fs	de novo	female	9y	50cm	3kg	1	2	4	1	1	ND	ND	ADHD	ND	ND	ND
5244	NF1 c.758_760delTGG p.V253del	0	inframe	de novo	male	7y	50cm	3.2kg	1	2	4	1	1	ND	ND	ND	Left leg deformity, fibrous dysplasia of bone	ND	ND
5296	NF1 c.4161delC p.M1388fs*19	PMID: 11857752	nonsense/fs	de novo	female	7y	50cm	3.3kg	1	2	3	1	1	ND	ND	ND	ND	ND	ND
5313	NF1 c.3457_3460delCTCA p.L1153fs*4	Pediatr Neurol. 2013 Jun;48(6):447-53；ANTICANCER RESEARCH 34: 3021-3030 (2014)	nonsense/fs	de novo	female	10y	50cm	3.8kg	1	3	2	1	1	ND	ND	ND	ND	ND	ND
5370	NF1 c.1541_1542delAG p.Q514fs*43	J Med Genet 2003;40:e82;	nonsense/fs	de novo	male	6y	50cm	3.7kg	1	3	4	1	1	ND	ND	ND	ND	ND	ND
5377	NF1 c.2970_2972delAAT p.M992del	Am J Med Genet A. 2010 Aug;152A(8):1973-8；	inframe	de novo	female	2y	50cm	3.2kg	1	3	4	1	1	ND	ND	ND	ND	ND	ND
5418	NF1 c.3721C>T p.R1241*	Fahsold (2000) Am J Hum Genet 66, 790；	nonsense/fs	de novo	female	13m	50cm	3.3kg	1	2	4	1	1	ND	ND	ND	ND	ND	ND
5444	NF1 c.4984A>T p.N1662Y	0	missense	de novo	female	16m	50cm	3.175kg	2	2	3	1	1	ND	strabismus	ND	ND	ND	ND
5613	NF1 c.1527+1C>T	0	splicing	de novo	male	14y	50cm	3kg	1	3	2	2	1	ND	myopia	ADHD	ND	ND	ND
5650	NF1 c.2851G>T p.V951F	Pasmant (2015) Eur J Hum Genet 23, 596	missense	de novo	female	3y2m	50cm	2.5kg	1	3	4	2	1	ND	ND	ND	ND	ND	ND
5658	NF1 c.6970C>T p.Q2324*	PMID: 30290804	nonsense/fs	de novo	male	5y	50cm	3.3kg	1	3	4	1	1	ND	ND	language deficit	ND	ND	ND
5671	NF1 c.4180A>C p.N1394H	0	missense	de novo	female	6y	52cm	3.8kg	1	2	4	1	1	ND	myopia	ND	ND	ND	short stature
5683	NF1 c.4469T>c p.L1490P	van Minkelen (2014) Clin Genet 85, 318；	missense	maternal	male	15y	50cm	3.05kg	1	3	4	2	1	ND	ND	ND	ND	ND	short stature
5762	NF1 c.1260+1G>C	Comprehensive NF1 screening on cultured Schwann cells from neurofibromas.	splicing	de novo	male	10y	50cm	3.5kg	2	2	3	3	1	ND	ND	ADHD	ND	ND	ND
5791	NF1 c.730+1G>C	Upadhyaya (1997) Hum Mutat 10, 248	splicing	paternal	male	7y	52cm	4.2kg	1	2	4	1	1	ND	astigmia	ADHD	ND	ND	ND
5851	NF1 c.2850G>A p.Q950Q	0	splicing	de novo	female	14y	53cm	3.8kg	1	2	3	3	1	ND	ND	ND	ND	ND	ND
6042	NF1 c.98_104delAAGTCAG p.K33fs*9	0	nonsense/fs	de novo	male	10y	50cm	3kg	1	3	2	1	1	ND	ND	ND	Sternal protuberance	ND	ND
6250	NF1 c.2326-2A>C	0	splicing	maternal	female	7y	52cm	3.3kg	1	3	3	1	1	ND	ND	ND	ND	ND	Sexual precocity
6276	NF1 c.1373delC p.P458fs*15	0	nonsense/fs	paternal	male	3y	50cm	3.7kg	1	2	3	1	1	ND	ND	language deficit	ND	ND	short stature
6296	NF1 c.5425C>T p.R1809C	Syrbe (2007) Klin Padiatr 219, 326	missense	de novo	male	2y	50cm	2.95kg	1	2	4	1	1	ND	ND	language deficit	ND	ND	ND
6372	NF1 c.3144G>A p.W1048*	van Minkelen (2014) Clin Genet 85, 318	nonsense/fs	de novo	male	1y1m	50cm	3.5kg	1	2	4	1	1	ND	ND	ND	ND	ND	ND
6473	NF1 c.5081T>C p.L1694P	0	missense	de novo	female	11y	49cm	3.9kg	1	3	4	1	1	ND	myopia	sleep disorders	ND	ND	ND
6541	NF1 c.4950_4978dupCGACAACGTCTCCGCAGTCTATATCTATA P.N1660fs*27	0	nonsense/fs	de novo	male	7y	50cm	3.3kg	1	4	1	3	1	ND	ND	language deficit, ADHD	ND	ND	ND
6554	NF1 c.7461T>G p.Y2487*	Exploring the somatic NF1 mutational spectrum associated with NF1 cutaneous neurofibromas.	nonsense/fs	de novo	female	2y	50cm	2.5kg	1	3	3	1	1	ND	ND	sleep disorders	ND	atrial septal defect	ND
6570	NF1 c.964delA p.I322fs*54	0	nonsense/fs	de novo	male	5y	51cm	3.7kg	1	3	1	1	1	ND	ND	ND	ND	ND	ND
6725	NF1 c.2521A>C p.T841P	0	missense	de novo	male	2y	50cm	3kg	1	2	4	1	1	ND	astigmia	motor delevlopmental delay	ND	ND	short stature
6783	NF1 c.3548T>G p.L1183R	Duat Rodríguez (2015) An Pediatr (Barc) 83, 173	missense	de novo	female	4y	50cm	3kg	2	3	4	1	1	ND	ND	ND	ND	ND	short stature
6962	NF1 c.2041C>T p.R681*	Ars (2000) Hum Mol Genet 9, 237	nonsense/fs	de novo	male	3y	50cm	3kg	1	4	2	1	1	ND	ND	ND	ND	ND	ND
7115	NF1 c.5269-8C>G	0	splicing	de novo	female	7y	50cm	3kg	1	4	2	1	1	ND	ND	ND	ND	ND	Sexual precocity
7181	NF1 c.5425C>T p.R1809C	Syrbe (2007) Klin Padiatr 219, 326	missense	de novo	male	13y	50cm	3.5kg	1	2	3	1	1	ND	astigmia	ADHD	ND	ND	short stature
7335	NF1 c.1658A>G p.H553R	Li (2007) Hum Genet 121, 647	missense	de novo	female	11y	48cm	3.05kg	1	3	4	1	1	ND	myopia	ADHD	ND	ND	Sexual precocity
7607	NF1 c.6590_6591delTT p.Phe219fs	PMID: 27074763	nonsense/fs	de novo	male	2m	50cm	2.5kg	1	3	2	1	1	ND	ND	ND	ND	ND	ND
7644	NF1 c.7083C>G,p.F2361L	Burkitt Wright (2013) J Med Genet 50, 606	missense	de novo	male	10y6m	50cm	3.7kg	1	3	2	1	1	ND	ND	ID	ND	ND	short stature
7707	NF1 c.4770_4777delAAGTATTT p.Leu1590fs	0	nonsense/fs	de novo	female	11y	51cm	3kg	1	1	4	1	1	ND	ND	ND	ND	ND	short stature
7824	NF1 c.1586T>C,p.L529P	van Minkelen (2014) Clin Genet 85, 318	missense	maternal	male	5y	50cm	3.05kg	1	3	3	1	1	ND	ND	ND	ND	ND	short stature
8121	NF1 c.1318C>T p.R440*	Heim (1995) Hum Mol Genet 4, 975	nonsense/fs	de novo	female	13y	55cm	2.9kg	1	3	1	4	3	ND	ND	ID, headache	scoliosis	ND	short stature
8187	NF1 c.204+1G>C	Ann Hum Genet. 2018 Nov;82(6):425-436.	splicing	de novo	male	5y	50cm	3.6kg	1	3	2	1	1	ND	myopia	language deficit, ADHD	ND	ND	short stature
8400	NF1 c.2970_2971delAA p.M991fs*29	PMID:18546366	nonsense/fs	de novo	female	2y	49cm	2.9kg	1	3	2	1	1	ND	ND	ND	ND	ND	ND
8447	NF1 c.1920dupC p.S641fs*8	0	nonsense/fs	maternal	female	2y	59cm	2.95kg	1	2	4	1	1	ND	ND	sleep disorders	ND	ND	short stature
8617	NF1 c.4084C>T,p.R1362*	Upadhyaya (1997) Hum Genet 99, 88	nonsense/fs	de novo	male	11y	50cm	2.8kg	1	4	4	2	1	ND	ND	ND	ND	ND	ND
8633	NF1 c.5605G>C,p.G1869R	van Minkelen (2014) Clin Genet 85, 318	missense	de novo	female	4y6m	52cm	4kg	2	2	2	1	1	ND	ND	ND	ND	ND	short stature
8635	NF1 c.2041C>T,p.R681X	Ars (2000) Hum Mol Genet 9, 237	nonsense/fs	de novo	male	2y6m	38cm	1.9kg	1	2	4	1	1	ND	ND	ND	ND	ND	short stature
8769	NF1 c.3457_3460het_delCTCA，p.L1153fsX4	Hereditary Cancer in Clinical Practice 2011 9:6	nonsense/fs	de novo	male	8y5m	52cm	3.1kg	1	3	2	1	1	ND	ND	ADHD	scoliosis	ND	ND
9127	NF1 c.5749+1G>A	Nature and mRNA effect of 282 different NF1 point mutations: focus on splicing alterations.	splicing	paternal	male	14y2m	50cm	3.3kg	1	3	2	1	1	ND	myopia,astigmia	ADHD	ND	ND	short stature
9181	NF1 c.3113+1dupG	0	nonsense/fs	de novo	male	3y10m	50cm	3.95kg	1	3	3	1	1	ND	ND	ADHD, sleep disorders	ND	ND	ND
9185	NF1 c.4537C>T p.R1513*	Side (1997) N Engl J Med 336, 1713	nonsense/fs	de novo	female	10y6m	50cm	3.76kg	1	4	3	1	1	ND	myopia	sleep disorders	ND	ND	ND
9320	NF1 c.3544G>T p.V1182F	van Minkelen (2014) Clin Genet 85, 318	missense	de novo	male	6m	50cm	2.95kg	2	1	3	1	1	ND	ND	ND	ND	ND	ND
9501	NF1 c.1394G>A p.S465N	0	missense	maternal	male	10y	42cm	2.9kg	2	1	1	4	1	ND	myopia	ID	ND	ND	short stature
9611	NF1 c.2991-11T>G	Jaffe-Campanacci syndrome, revisited: detailed clinical and molecular analyses determine whether patients have neurofibromatosis type 1, coincidental manifestations, or a distinct disorder.	splicing	de novo	male	2y5m	50cm	3.4kg	2	3	4	1	1	ND	ND	ND	ND	ND	ND
9704	NF1 c.6709C>T p.Arg2237*	Fahsold (2000) Am J Hum Genet 66, 790	nonsense/fs	de novo	female	11y	50cm	3.2kg	2	3	1	1	1	ND	ND	ADHD	ND	ND	Sexual precocity
10194	NF1 c.6547het_dupA,p.T2183NfsX38	A Novel Frameshift Mutation in Neurofibromin 1 Gene in a Chinese Family with Neurofibromatosis Type 1.	nonsense/fs	de novo	male	17y	51cm	3.05kg	1	3	1	1	1	ND	ND	ND	ND	ND	ND
10389	NF1 c.5722G>T,p.E1908*	van Minkelen (2014) Clin Genet 85, 318	nonsense/fs	de novo	female	4y	50cm	3.4kg	2	1	4	1	1	lymphangioma	ND	DD	ND	ND	ND
TYF	NF1 c.3456_3459del p.L1152fs	PMID:10543400	nonsense/fs	maternal	male	5y	50cm	3.8kg	1	3	1	5	1	hemangioma	Optic atrophy	language deficit, ADHD	ND	ND	ND
TXY	NF1 c.1756_1759delACTA p.T586Vfs*18	Pediatr Blood Cancer 2016;63:706–708	nonsense/fs	maternal	female	3y	50cm	3.15kg	1	3	1	1	1	ND	ND	ND	Rib valgus	ND	Sexual precocity
XJY	NF1 c.1185+5G>C	Pediatr Neurol. 2013 Jun;48(6):447-53；EBioMedicine. 2016 May;7:212-20.	splicing	de novo	female	2y	50cm	3.5kg	1	2	2	1	1	ND	ND	ND	ND	ND	ND
QQ	NF1 c.2041C>T p.R681*	Ars (2000) Hum Mol Genet 9, 237	nonsense/fs	de novo	male	2y6m	43cm	2.95kg	1	2	3	1	1	ND	ND	ND	ND	ND	ND
									1:present at birth 2：present after birth	1:<6 2:6-10 3:11-100 4:>101	1:>10cm 2:5-10cm 3:3-5cm 4:<3cm	1:None 2:<5 3:5-10 4:10-100 5:>100	1:Not detected 2:internal plexiform neurofibromas 3:apparent plexiform neurofibromas	ND: not detected		DD:developmental delay

## Sheet: NF1 gene negative
No.	gender	age	birth length	birth weight	Occurrence of café au lait spots	number of café au lait spots	greatest diameter of café au lait spots	cutaneous neurofibromas	plexiform neurofibromas	tumors	Ocular Findings	Neurologic Manifestations	Musculoskeletal Features	Cardiac Issues	metabolic disorders
4085	female	2m	50cm	3.7kg	1	1	4	1	1	ND	ND	ND	ND	ND	ND	NF1，家长怀疑是牛奶咖啡斑，要求NF1测序
4221	male	8y	50cm	3kg	2	1	3	1	1	ND	ND	ND	ND	ND	ND	NF1，MAS，牛奶咖啡斑，神经纤维瘤？
4612	female	5y	48cm	3.05kg	1	3	4	1	1	ND	myopia	ND	ND	ND	ND	出生就有咖啡斑，分布全身，无其他症状，没有癫痫史，无家族史，家里人身上都没有咖啡斑，智力可，左眼弱视800度，腿上出血性紫癜
4742	male	12m	50cm	2.9kg	2	3	1	1	1	ND	ND	ND	ND	ND	ND	大腿与额头有斑，越来越大，越来越深，额头附近又长了一块
5595	male	6y3m	42cm	2.6kg	2	3	4	1	1	ND	myopia	ND	ND	ND	short stature	多发性骨纤维瘤，神经纤维瘤，宫内发育迟缓，
5667	male	5y	48cm	3.2kg	1	3	4	1	1	ND	ND	ND	ND	ND	ND	背上有咖啡斑，逐渐增多，右大腿内侧有一小黑斑，智力运动发育正常
5742	male	8y	52cm	3kg	2	3	2	1	1	ND	ND	ND	ND	ND	ND	咖啡斑有面部神经麻痹，妈妈也有神经纤维瘤
5777	female	10y	50cm	3.5kg	1	3	2	1	1	ND	ND	ND	ND	ND	ND	出生即有，咖啡斑散布，多发，大小不一，哥哥身上无斑，无家族史
6051	male	7y	48cm	3.05kg	2	3	3	1	1	ND	ND	ND	ND	ND	ND	皮肤科
6061	female	7y	50cm	2.5kg	2	3	2	1	1	ND	ND	ND	ND	ND	ND	咖啡斑，有个哥哥正常
6076	male	6y	50cm	3.7kg	2	3	2	1	1	ND	ND	language dificit ADHD	ND	ND	ND	姐姐14岁正常，出生就有咖啡斑，神经纤维瘤待查，开口晚，讲话不流利，多动
6188	female	3y	55cm	3kg	2	3	4	1	1	ND	myopia	ND	ND	ND	ND	急淋，医生说有咖啡斑
6307	female	3y	50cm	3.05kg	2	3	3	1	1	ND	ND	ND	ND	ND	ND	1.特指感染 2.镜下血尿
6863	female	5y	48cm	2.9kg	2	1	3	1	1	ND	ND	ND	ND	ND	ND	前胸处有一块斑，弟弟正常
6952	male	6m	52cm	3.6kg	2	3	2	1	1	ND	ND	ND	ND	ND	ND	屁股上有咖啡斑
7024	male	13y	50cm	2.9kg	2	3	3	1	1	ND	ND	ND	ND	ND	short stature Sexual precocity	1.矮小症2.青春期（Tanner2期） 左下眼睑可见3cm*3cm大小的牛奶咖啡斑，右膝关节处可见10cm*8cm大小的牛奶咖啡斑。
7887	male	5y3m	50cm	2.95kg	2	1	4	1	1	ND	ND	ND	ND	ND	ND	一共4块斑，父亲身上有很多斑，母亲身上有白斑
7892	male	5y	51cm	2.8kg	1	1	2	1	1	JMML	myopia	ND	ND	ND	ND	白血病?有一块胎记
7918	female	2y	50cm	4kg	2	3	4	1	1	ND	ND	ND	ND	ND	ND	四肢散在咖啡斑
8067	male	2y	55cm	2.95kg	1	3	4	1	1	ND	ND	ND	ND	ND	ND	全身散在咖啡斑，爷爷有神经纤维瘤
8454	male	10m	50cm	3.1kg	1	1	2	1	1	ND	ND	ND	ND	ND	ND	身上有咖啡斑，爸爸哥哥身上也有
8509	male	9m	50cm	2.9kg	2	1	2	1	1	ND	ND	ND	ND	ND	ND	咖啡斑
8583	female	7m	55cm	3.6kg	2	3	3	1	1	ND	ND	ND	ND	ND	ND	有咖啡班，无家族史
8768	male	2y	50cm	2.9kg	1	3	4	1	1	ND	ND	ND	ND	ND	ND	出生即有咖啡斑全身散在
9061	male	7m	50cm	3.95kg	2	3	2	1	1	ND	myopia	ND	ND	ND	ND	神经纤维瘤，出生即有咖啡斑。
9213	female	12y	48cm	2.8kg	2	3	3	1	1	ND	ND	ND	ND	ND	ND	神经纤维瘤，牛奶咖啡斑
10095	female	11y	52cm	3.2kg	1	1	3	1	1	ND	ND	sleep disorder	ND	ND	ND	左手手腕、背上肩胛骨有胎记，1个月前发现左手有轻微疼痛感，现碰到皮肤有刺痛感，有点发麻，一直有喉咙痛、鼻塞（有鼻炎）左手抬不起来，右手完全正常，晚上睡觉碰到会痛醒
					1:present at birth 2：present after birth	1:<6 2:6-10 3:11-100 4:>101	1:>10cm 2:5-10cm 3:3-5cm 4:<3cm	1:None 2:<5 3:5-10 4:10-100 5:>100	1:Not detected 2:internal plexiform neurofibromas 3:apparent plexiform neurofibromas	ND: not detected		DD:developmental delay
